# Supplementary material for: A Novel Amdoparvovirus of Badgers and Foxes and the Perpetuation of Aleutian Mink Disease Virus 3 in the Wildlife of Denmark
Source: Pathogens. 2025 Jul 25;14(8):734. doi: 10.3390/pathogens14080734 (PMC12389654; doi:10.3390/pathogens14080734)
Supplement: Supplementary file 1 [file pathogens-14-00734-s001.zip]

Archive with 1 entries (1 files):
- pathogens-3738982-supplementary.pdf
